# Supplementary material for: Core Molecular Clock Factors Regulate Osteosarcoma Stem Cell Survival and Behavior via CSC/EMT Pathways and Lipid Droplet Biogenesis
Source: Cells. 2025 Mar 31;14(7):517. doi: 10.3390/cells14070517 (PMC11988071; doi:10.3390/cells14070517)
Supplement: Supplementary file 1 [file cells-14-00517-s001.zip]

Archive with 1 entries (1 files):
- cells-3465657-supplementary.pdf
